# Supplementary material for: Prevalence of Drug-Resistant Tuberculosis in Sudan: A Systematic Review and Meta-Analysis
Source: Antibiotics (Basel). 2021 Jul 31;10(8):932. doi: 10.3390/antibiotics10080932 (PMC8388945; doi:10.3390/antibiotics10080932)
Supplement: Supplementary file 1 [file antibiotics-10-00932-s001.zip]

Archive with 1 entries (1 files):
- antibiotics-1287874-supplementary.pdf
